# Supplementary material for: Correlation between pri-miR-124 (rs531564) polymorphism and congenital heart disease susceptibility in Chinese population at two different altitudes: a case-control and in silico study
Source: Environ Sci Pollut Res Int. 2019 May 29;26(21):21983–92. doi: 10.1007/s11356-019-05350-4 (PMC6657426; doi:10.1007/s11356-019-05350-4)
Supplement: Supplementary file 3 — (XLS 121 kb) [file 11356_2019_5350_MOESM2_ESM.xls]

## Sheet: DEGs
	GSE26125						GSE35776									GSE26125						GSE35776
	logFC	AveExpr	t	P.Value	adj.P.Val	B	logFC	AveExpr	t	P.Value	adj.P.Val	B				logFC	AveExpr	t	P.Value	adj.P.Val	B	logFC	AveExpr	t	P.Value	adj.P.Val	B
ENSG00000168522	2.67293	2.04805	5.60191	7.69e-06	0.000208532	3.72777	1.54763	8.20162	8.30629	6.59e-09	1.19e-07	10.3501			ENSG00000142871	-1.31208	-1.16894	-2.48142	0.0201018	0.0678365	-3.74152	-1.29446	8.08032	-6.61333	4.32e-07	3.2e-06	6.15245
ENSG00000128595	2.75034	1.7693	4.34528	0.000200151	0.00193666	0.586918	1.39558	9.83886	11.0423	1.67e-11	1.11e-09	16.3413			ENSG00000244734	-1.48732	-1.94972	-2.46215	0.0209878	0.0701007	-3.78038	-2.27259	9.0288	-4.58754	9.27e-05	0.000226874	0.807191
ENSG00000213190	2.50007	1.45302	5.03199	3.35e-05	0.000552917	2.30621	2.32666	10.4728	8.2759	7.08e-09	1.26e-07	10.278			ENSG00000127362	-1.85	-3.31284	-2.514	0.0186821	0.0641504	-3.67543	-1.12575	5.50645	-6.40807	7.35e-07	4.78e-06	5.62143
ENSG00000188243	2.13167	1.63903	4.03529	0.000446684	0.00355518	-0.181735	2.15126	8.10032	19.6585	1.66e-17	3.6e-14	29.8938			ENSG00000160339	-1.31504	-0.990213	-2.28458	0.0310163	0.0928728	-4.12952	-1.07544	7.88822	-9.11104	1.03e-09	2.8e-08	12.216
ENSG00000132429	3.61293	2.69389	7.91397	2.69e-08	8.29e-06	9.17003	1.4634	10.1315	7.06585	1.37e-07	1.29e-06	7.30794			ENSG00000163728	-1.48624	-1.2525	-3.19766	0.0037123	0.0181343	-2.18655	-1.29778	6.80871	-7.66241	3.1e-08	4.01e-07	8.79525
ENSG00000185088	3.14678	2.37225	6.34991	1.16e-06	7.37e-05	5.55767	2.18854	4.60074	8.2989	6.7e-09	1.21e-07	10.3326			ENSG00000221978	-1.58574	-1.19792	-4.71212	7.71e-05	0.000985933	1.50433	-1.24253	8.17752	-11.1852	1.25e-11	8.82e-10	16.6274
ENSG00000082212	1.51124	1.15557	2.74054	0.0111096	0.0429148	-3.20235	1.08187	9.02508	7.88415	1.81e-08	2.6e-07	9.3368			ENSG00000069493	-2.13179	-1.61672	-3.59372	0.0013817	0.00847611	-1.25602	-1.41142	5.27873	-8.1046	1.06e-08	1.74e-07	9.86891
ENSG00000182628	1.57903	1.12772	2.37102	0.025687	0.0808943	-3.96161	1.21695	10.0028	8.97529	1.4e-09	3.57e-08	11.9074			ENSG00000130948	-2.05771	-1.56487	-3.3026	0.00286536	0.0148308	-1.94385	-1.37043	5.40623	-5.76607	3.96e-06	1.76e-05	3.93784
ENSG00000165672	3.81937	2.53497	6.96831	2.52e-07	3.08e-05	7.02472	1.25845	9.67322	7.28241	7.93e-08	8.47e-07	7.85282			ENSG00000110427	-2.11165	-1.59196	-2.6309	0.0143188	0.0522353	-3.43416	-1.10139	5.43864	-4.4582	0.000131077	0.000305961	0.465674
ENSG00000170296	1.34715	0.932853	3.01078	0.00585061	0.0259795	-2.6106	1.14581	12.224	10.4633	5.46e-11	2.68e-09	15.1556			ENSG00000161647	-1.07646	-0.912145	-2.37517	0.0254531	0.0804321	-3.95344	-1.03703	7.26069	-9.54895	3.87e-10	1.27e-08	13.1946
ENSG00000205339	1.45082	1.0894	3.64134	0.00122469	0.00773536	-1.14175	1.27065	9.53213	11.5585	5.99e-12	4.94e-10	17.363			ENSG00000134762	-2.08369	-1.57414	-2.30965	0.0293754	0.0890788	-4.08124	-1.38647	5.10626	-7.83934	2.01e-08	2.83e-07	9.22786
ENSG00000172954	3.0181	2.30638	4.59024	0.000105842	0.00123175	1.199	1.28027	10.2514	7.75237	2.49e-08	3.34e-07	9.01571			ENSG00000143494	-1.83371	-1.41364	-2.06303	0.0495512	0.130327	-4.54087	-1.20929	7.47984	-8.15228	9.5e-09	1.58e-07	9.98316
ENSG00000143158	4.09789	3.07023	7.93067	2.59e-08	8.2e-06	9.20677	1.37943	9.9615	9.46163	4.69e-10	1.47e-08	13.0016
ENSG00000080815	1.9127	1.35403	4.57303	0.000110693	0.00127431	1.1559	1.05653	8.72352	12.3392	1.35e-12	1.6e-10	18.8473
ENSG00000175348	2.04644	1.44586	5.43622	1.18e-05	0.000281271	3.31619	1.03276	9.03651	10.1129	1.14e-10	4.74e-09	14.4172
ENSG00000047315	1.08944	0.79707	2.8036	0.00958413	0.0380174	-3.06676	1.05724	9.02799	7.03169	1.49e-07	1.39e-06	7.22149
ENSG00000111639	3.10519	2.35508	5.63715	7.03e-06	0.000198127	3.81507	1.1532	11.2333	7.76869	2.39e-08	3.23e-07	9.05559
ENSG00000130724	1.13607	0.796214	2.69703	0.0122926	0.0463386	-3.29496	1.04887	11.4173	6.59253	4.56e-07	3.33e-06	6.09884
ENSG00000170624	2.58916	1.79163	5.97175	2.99e-06	0.000122431	4.63904	1.16223	8.93311	7.37739	6.26e-08	7.01e-07	8.09003
ENSG00000025039	1.75068	1.17068	3.49851	0.00175674	0.0102383	-1.48311	1.12918	9.69332	5.92209	2.62e-06	1.28e-05	4.34968
ENSG00000117862	1.15311	0.878424	3.3066	0.00283711	0.0147293	-1.93454	1.94269	8.80253	19.0731	3.56e-17	5.61e-14	29.1657
ENSG00000163681	2.70313	1.96606	4.83962	5.53e-05	0.000778494	1.82401	1.19069	10.0591	12.5897	8.49e-13	1.11e-10	19.3086
ENSG00000120253	1.67207	1.19708	3.2313	0.00341746	0.0170473	-2.10909	1.33228	8.79884	12.3596	1.3e-12	1.57e-10	18.8851
ENSG00000116459	3.9101	2.78455	8.26832	1.2e-08	5.54e-06	9.94095	2.12571	8.77955	7.33736	6.92e-08	7.58e-07	7.99017
ENSG00000074603	2.38551	1.83098	4.6074	0.000101219	0.00119936	1.24197	1.51783	8.40222	16.7871	8.58e-16	8.72e-13	26.0948
ENSG00000128609	1.59284	1.18001	3.73058	0.000976064	0.00645216	-0.926439	1.72659	7.47459	10.6688	3.57e-11	1.96e-09	15.5813
ENSG00000166411	2.64293	1.99108	5.32243	1.58e-05	0.000334395	3.03258	1.40065	11.3953	11.8682	3.29e-12	3.07e-10	17.9604
ENSG00000250722	2.94777	2.08465	6.32188	1.24e-06	7.51e-05	5.49009	2.41665	10.0728	20.8813	3.61e-18	1.56e-14	31.3457
ENSG00000115295	2.59364	1.84089	4.64069	9.28e-05	0.00112878	1.32534	1.0414	7.54778	5.54461	7.13e-06	2.82e-05	3.35107
ENSG00000147853	1.89218	1.23456	4.27741	0.000238719	0.00220581	0.417921	1.34609	10.4145	10.1291	1.1e-10	4.68e-09	14.4516
ENSG00000139112	2.4577	1.71689	5.45844	1.11e-05	0.000270143	3.37147	1.38143	10.4877	10.5852	4.24e-11	2.24e-09	15.4088
ENSG00000151332	1.08171	0.704242	2.56429	0.016672	0.0586752	-3.5724	1.00527	8.27102	7.61083	3.52e-08	4.44e-07	8.66837
ENSG00000164609	2.82318	2.16826	5.88078	3.77e-06	0.000137953	4.41595	1.02387	7.81835	9.73037	2.6e-10	9.37e-09	13.5925
ENSG00000184678	1.97379	1.44931	3.91523	0.000608471	0.00448221	-0.47672	1.43546	9.27617	11.7503	4.13e-12	3.64e-10	17.7343
ENSG00000166974	1.90358	1.26666	3.32839	0.00268777	0.0140461	-1.88375	1.43062	10.1655	14.2193	4.84e-14	1.4e-11	22.1442
ENSG00000184752	3.87594	2.61109	7.51746	6.79e-08	1.32e-05	8.28581	1.1522	10.9607	7.92324	1.64e-08	2.42e-07	9.43162
ENSG00000104320	1.79915	1.25484	4.41521	0.000166892	0.00170572	0.761341	1.01515	7.32954	8.08459	1.12e-08	1.8e-07	9.82087
ENSG00000168329	1.30527	0.818854	2.81579	0.00931295	0.037155	-3.04036	1.14856	7.38281	5.77062	3.91e-06	1.75e-05	3.94987
ENSG00000112276	1.65552	0.985363	3.6142	0.00131187	0.00815612	-1.20691	1.86339	12.0416	11.0451	1.66e-11	1.11e-09	16.347
ENSG00000140403	1.90276	1.30133	3.27036	0.00310342	0.0157937	-2.01874	1.13462	9.05119	9.94336	1.64e-10	6.43e-09	14.0541
ENSG00000198380	2.03097	1.53445	4.18899	0.000300216	0.00263438	0.19831	1.44622	9.23084	12.0394	2.37e-12	2.43e-10	18.2858
ENSG00000135469	3.44132	2.23768	6.35819	1.13e-06	7.34e-05	5.5776	1.21249	11.0557	6.71851	3.3e-07	2.6e-06	6.42295
ENSG00000260916	2.11156	1.57451	3.65429	0.00118507	0.00752401	-1.11057	1.18405	7.42529	11.3296	9.4e-12	7.05e-10	16.9139
ENSG00000125686	2.85991	1.77237	4.75283	6.93e-05	0.000921907	1.6064	1.38393	8.70142	13.3836	2.04e-13	3.86e-11	20.7249
ENSG00000180185	3.13923	2.35328	6.65829	5.38e-07	4.69e-05	6.29512	1.35683	7.28601	9.66485	3e-10	1.04e-08	13.4493
ENSG00000138246	1.0575	0.741572	2.95687	0.00666011	0.0286775	-2.73079	1.13254	8.23588	11.1112	1.45e-11	9.95e-10	16.4795
ENSG00000050748	1.05562	0.803032	2.6441	0.0138909	0.050993	-3.40652	1.39403	8.58895	11.9281	2.93e-12	2.79e-10	18.0746
ENSG00000142892	1.14773	0.884106	3.10743	0.00462896	0.0214399	-2.39266	2.10874	7.99813	15.1973	9.77e-15	4.14e-12	23.7182
ENSG00000048392	1.7195	1.20545	4.33153	0.000207427	0.0019902	0.55266	1.73346	7.37448	21.7008	1.35e-18	1.17e-14	32.2701
ENSG00000143632	4.79089	3.1981	8.10103	1.75e-08	6.54e-06	9.57928	1.40275	12.6493	5.71962	4.48e-06	1.95e-05	3.81497
ENSG00000179152	1.71615	1.0294	3.96585	0.000534197	0.00405368	-0.352554	1.15463	8.3199	7.38169	6.19e-08	6.96e-07	8.10074
ENSG00000115365	2.76494	1.93244	6.11157	2.1e-06	0.000100051	4.98039	1.46363	9.30632	8.62483	3.12e-09	6.63e-08	11.0991
ENSG00000132963	1.38625	0.983334	2.84002	0.0087955	0.0356284	-2.98773	1.24595	11.2882	9.55297	3.83e-10	1.26e-08	13.2035
ENSG00000011198	1.57135	1.2001	4.30406	0.000222766	0.00209866	0.484237	1.04352	8.46703	7.97769	1.44e-08	2.2e-07	9.56335
ENSG00000144895	1.79753	1.36232	4.43355	0.00015912	0.00165065	0.807137	1.33238	8.62156	8.09418	1.09e-08	1.77e-07	9.8439
ENSG00000171714	1.24741	0.954619	3.46384	0.00191657	0.0109002	-1.56531	1.75164	9.29142	9.38668	5.54e-10	1.69e-08	12.835
ENSG00000111684	1.51724	1.01286	3.90907	0.00061818	0.00452536	-0.491811	1.47213	9.93082	14.0384	6.57e-14	1.67e-11	21.8429
ENSG00000144746	1.15397	0.868604	2.59645	0.0154943	0.0555899	-3.50592	1.5822	10.7533	13.5688	1.47e-13	3.04e-11	21.0457
ENSG00000105819	3.10875	2.21019	5.90326	3.56e-06	0.000133372	4.47115	1.56484	9.59243	13.7217	1.13e-13	2.53e-11	21.3076
ENSG00000106392	2.0682	1.47204	3.50171	0.00174266	0.0101615	-1.47551	1.31825	7.79356	8.25638	7.41e-09	1.31e-07	10.2315
ENSG00000110955	3.26751	2.31764	7.14413	1.65e-07	2.34e-05	7.43296	1.20192	12.655	10.8844	2.3e-11	1.42e-09	16.0221
ENSG00000112339	2.64649	1.93646	6.33823	1.19e-06	7.43e-05	5.52951	1.39416	8.68272	10.1879	9.74e-11	4.2e-09	14.5767
ENSG00000136235	2.21624	1.58957	3.87139	0.00068095	0.00484537	-0.583965	1.09562	12.2519	6.92206	1.96e-07	1.72e-06	6.94318
ENSG00000171503	3.46761	2.54455	8.24365	1.27e-08	5.56e-06	9.88787	1.26777	9.41136	9.85252	2e-10	7.52e-09	13.858
ENSG00000143771	2.48993	1.80855	5.25907	1.86e-05	0.000370233	2.87442	1.24297	7.44078	7.64898	3.2e-08	4.12e-07	8.76225
ENSG00000138347	1.68219	1.23909	3.73947	0.000954182	0.00634537	-0.904902	1.37524	10.1078	10.5931	4.17e-11	2.21e-09	15.4252
ENSG00000104823	3.1772	2.29541	5.69633	6.04e-06	0.000182378	3.96145	1.59772	11.8983	9.99054	1.48e-10	5.89e-09	14.1555
ENSG00000203666	1.75952	1.08463	3.23381	0.00339633	0.0169495	-2.10328	1.28212	7.71716	4.41137	0.000148579	0.000340293	0.342335
ENSG00000162630	2.11258	1.59993	4.38167	0.000182095	0.0018045	0.677648	1.23536	9.52121	4.66824	7.46e-05	0.00018951	1.02086
ENSG00000133983	2.91823	2.18675	5.5421	8.97e-06	0.000231118	3.57938	2.009	9.92644	14.555	2.77e-14	9.22e-12	22.6947
ENSG00000178537	3.21238	2.39235	6.7043	4.81e-07	4.26e-05	6.40416	1.25165	8.83236	8.86933	1.78e-09	4.31e-08	11.6647
ENSG00000159459	2.06581	1.59177	5.0851	2.92e-05	0.000508028	2.43925	1.11308	8.56455	9.27826	7.05e-10	2.06e-08	12.5927
ENSG00000164172	3.23239	2.15019	6.44482	9.13e-07	6.4e-05	5.7858	1.75376	9.89756	8.42449	4.99e-09	9.61e-08	10.6296
ENSG00000165028	3.00492	2.25263	5.86271	3.95e-06	0.000141636	4.37157	1.37023	7.99826	8.17339	9.03e-09	1.53e-07	10.0336
ENSG00000133027	1.02868	0.712036	2.40159	0.0240122	0.0769321	-3.90128	1.15536	9.38671	8.0845	1.12e-08	1.8e-07	9.82066
ENSG00000149084	1.38652	0.772025	2.96492	0.00653277	0.0282831	-2.71291	1.43295	8.97265	15.1954	9.8e-15	4.14e-12	23.7153
ENSG00000046604	2.05363	1.55392	5.38256	1.35e-05	0.000307173	3.18254	1.59351	8.54095	9.06752	1.13e-09	3.02e-08	12.1173
ENSG00000133110	2.60017	1.89139	5.03012	3.37e-05	0.000554771	2.30155	1.90933	9.19412	6.51187	5.62e-07	3.89e-06	5.89046
ENSG00000158869	2.05904	1.45781	4.57361	0.000110527	0.00127431	1.15735	1.07655	6.79626	5.18984	1.84e-05	5.95e-05	2.40768
ENSG00000120438	3.27	2.3104	6.17722	1.78e-06	9.4e-05	5.14	1.24289	10.2332	7.42527	5.56e-08	6.44e-07	8.20919
ENSG00000134769	2.53183	1.84987	6.0358	2.55e-06	0.000112655	4.79564	1.01703	10.0121	8.49693	4.21e-09	8.37e-08	10.8
ENSG00000132824	1.70976	1.19117	3.87608	0.000672801	0.00479972	-0.572497	1.02042	11.729	13.0103	3.95e-13	6.17e-11	20.0676
ENSG00000053254	2.04759	1.52491	4.62584	9.65e-05	0.00116207	1.28814	1.02953	10.2722	7.66874	3.05e-08	3.96e-07	8.81079
ENSG00000004455	1.62325	1.19926	3.06106	0.00518092	0.0235823	-2.49759	1.50923	7.86505	14.3375	3.97e-14	1.24e-11	22.3393
ENSG00000144959	1.03341	0.778457	2.92523	0.00718365	0.0304118	-2.80085	1.45519	8.88196	5.94518	2.47e-06	1.22e-05	4.41051
ENSG00000265241	1.10047	0.649181	3.17805	0.00389531	0.0188208	-2.23155	1.04088	7.21384	8.79414	2.11e-09	4.91e-08	11.4917
ENSG00000108788	1.67073	1.19424	4.2122	0.000282697	0.0025258	0.255892	1.32484	9.68529	10.2074	9.35e-11	4.13e-09	14.618
ENSG00000165678	3.40417	2.46599	6.09261	2.21e-06	0.000102691	4.93421	1.119	10.3908	7.8064	2.18e-08	3e-07	9.14763
ENSG00000184983	4.28947	2.76324	5.31423	1.61e-05	0.000337346	3.01214	1.29327	11.2621	7.65766	3.14e-08	4.05e-07	8.78358
ENSG00000100100	1.33558	0.945862	2.54178	0.0175456	0.0611282	-3.61867	1.31483	7.61588	10.204	9.41e-11	4.15e-09	14.6106
ENSG00000185721	2.90063	2.13305	7.37383	9.53e-08	1.58e-05	7.95999	1.50195	9.38716	10.561	4.46e-11	2.33e-09	15.3587
ENSG00000164040	1.76603	1.29184	4.69975	7.96e-05	0.00100633	1.47332	1.06722	10.1578	16.6335	1.08e-15	9.51e-13	25.8744
ENSG00000106771	2.22836	1.47323	4.88608	4.9e-05	0.000718153	1.9405	1.0239	9.89945	12.1671	1.86e-12	2.07e-10	18.5261
ENSG00000103194	1.85069	1.21718	3.71412	0.00101785	0.00666474	-0.966247	1.08897	8.40884	11.0049	1.8e-11	1.16e-09	16.266
ENSG00000136521	3.71234	2.80332	7.57022	5.99e-08	1.3e-05	8.40476	1.35715	10.6249	10.7527	3e-11	1.76e-09	15.7535
ENSG00000085719	1.91669	1.39326	4.28272	0.000235447	0.00218652	0.43115	1.15699	10.242	8.45672	4.62e-09	9.09e-08	10.7055
ENSG00000111481	1.88182	1.27184	4.7067	7.82e-05	0.000995342	1.49075	1.42026	9.93358	15.3167	8.08e-15	3.68e-12	23.9043
ENSG00000226306	2.07553	1.58589	3.68703	0.00109049	0.00702821	-1.03168	2.2235	12.0039	11.8764	3.24e-12	3.03e-10	17.9761
ENSG00000069535	2.40042	1.66221	4.506	0.00013179	0.00143288	0.988186	1.17562	9.04667	10.358	6.81e-11	3.19e-09	14.9354
ENSG00000121350	1.31539	0.783961	3.18278	0.00385037	0.0186525	-2.2207	1.03716	7.06092	6.79623	2.71e-07	2.22e-06	6.62212
ENSG00000100170	1.32187	0.999484	3.77856	0.000863598	0.00583402	-0.810102	1.12567	10.632	9.46819	4.62e-10	1.45e-08	13.0161
ENSG00000163032	3.17532	2.26014	6.23647	1.54e-06	8.65e-05	5.28367	2.14221	9.42305	12.0342	2.4e-12	2.44e-10	18.2759
ENSG00000163380	4.11847	3.00551	6.24289	1.51e-06	8.63e-05	5.2992	1.37642	10.3765	7.40214	5.89e-08	6.72e-07	8.15165
ENSG00000093072	1.63844	1.25774	3.80132	0.000814794	0.00557229	-0.754781	1.50956	7.84658	6.63383	4.1e-07	3.08e-06	6.20527
ENSG00000124155	1.5727	1.07043	4.03868	0.000442785	0.00353685	-0.173359	1.12893	10.6192	9.59588	3.49e-10	1.18e-08	13.298
ENSG00000146729	2.37451	1.81027	4.49032	0.000137275	0.00148233	0.949002	1.6531	11.471	14.3335	4e-14	1.24e-11	22.3326
ENSG00000131269	1.27493	0.973506	3.38885	0.00231215	0.012534	-1.74216	1.47669	8.14148	12.3404	1.35e-12	1.6e-10	18.8496
ENSG00000170291	1.09689	0.846705	2.38877	0.0247018	0.0785454	-3.92663	1.09901	9.26572	13.2417	2.61e-13	4.67e-11	20.4767
ENSG00000141279	1.92534	1.34733	5.11004	2.74e-05	0.000484688	2.50169	1.1788	9.24192	13.0343	3.78e-13	6.07e-11	20.1103
ENSG00000185909	2.20759	1.50818	4.76002	6.8e-05	0.000907004	1.62441	1.09324	9.45416	10.8382	2.52e-11	1.53e-09	15.9282
ENSG00000265107	1.05956	0.791503	2.26087	0.0326449	0.096678	-4.17488	1.04687	8.4223	3.9133	0.000558079	0.00107358	-0.953607
ENSG00000186073	2.92976	2.14753	4.72903	7.37e-05	0.000960095	1.54673	1.58094	11.6307	9.28175	7e-10	2.04e-08	12.6006
ENSG00000113068	2.23362	1.43202	4.26677	0.000245395	0.00225061	0.39148	1.01572	9.86755	8.68596	2.71e-09	5.95e-08	11.2413
ENSG00000093144	2.16269	1.62168	4.9862	3.78e-05	0.000603879	2.19149	1.4425	7.46858	11.6645	4.88e-12	4.14e-10	17.5687
ENSG00000211445	2.68407	2.0244	5.4146	1.25e-05	0.000292356	3.26235	1.79435	11.2725	11.667	4.85e-12	4.14e-10	17.5735
ENSG00000162688	1.91929	1.30106	3.49534	0.00177079	0.0103011	-1.49063	1.17564	8.86449	8.37572	5.59e-09	1.05e-07	10.5145
ENSG00000112304	2.30156	1.39707	4.316	0.000215966	0.00205205	0.513965	1.37077	9.00834	6.7915	2.74e-07	2.24e-06	6.61001
ENSG00000278272	1.68479	1.27117	4.09705	0.000380842	0.00314741	-0.0293192	1.04207	7.18911	3.17409	0.00374001	0.00590378	-2.78806
ENSG00000118729	3.88519	2.84045	8.08407	1.82e-08	6.54e-06	9.54238	1.30084	12.4526	13.101	3.36e-13	5.65e-11	20.2285
ENSG00000154719	2.30317	1.40394	4.11327	0.000365202	0.00304445	0.0107857	1.05559	8.3863	6.91797	1.98e-07	1.73e-06	6.93277
ENSG00000100347	2.50644	1.65279	4.55147	0.000117083	0.00131959	1.10194	1.49826	9.68654	13.5353	1.56e-13	3.17e-11	20.9879
ENSG00000186298	2.5251	1.93001	5.17318	2.33e-05	0.00043365	2.65971	1.20263	10.7694	12.052	2.32e-12	2.4e-10	18.3096
ENSG00000116473	1.24659	0.800949	2.92896	0.00711996	0.0301883	-2.79261	1.78451	8.48595	14.1644	5.31e-14	1.46e-11	22.053
ENSG00000148450	3.3582	2.51128	5.74082	5.39e-06	0.000173148	4.07135	1.47664	10.0084	11.4413	7.54e-12	6.08e-10	17.1339
ENSG00000103121	2.89106	1.99047	5.3669	1.41e-05	0.000315281	3.1435	1.4827	10.1238	9.05058	1.18e-09	3.12e-08	12.0788
ENSG00000164122	2.29722	1.54433	5.27422	1.79e-05	0.000358506	2.91224	1.62012	6.77799	10.9163	2.15e-11	1.34e-09	16.0869
ENSG00000058729	2.57176	1.40542	4.16783	0.000317125	0.00273845	0.14585	1.22152	7.05311	7.29183	7.75e-08	8.32e-07	7.87639
ENSG00000041357	1.33101	0.987564	2.98822	0.00617716	0.0270929	-2.66101	1.1224	9.14536	7.77055	2.38e-08	3.22e-07	9.06014
ENSG00000136986	1.94105	1.49404	4.42619	0.000162196	0.00167022	0.788752	1.42783	9.13289	14.3986	3.59e-14	1.15e-11	22.4395
ENSG00000156467	1.68892	1.20079	5.2404	1.95e-05	0.000383745	2.82775	1.82304	7.19994	9.81876	2.15e-10	8.02e-09	13.7848
ENSG00000113328	1.55011	1.10762	3.17491	0.0039254	0.0189042	-2.23875	1.52396	9.70073	13.7564	1.06e-13	2.43e-11	21.3668
ENSG00000079459	2.7152	2.02558	6.0278	2.6e-06	0.000113342	4.7761	1.39549	9.88136	16.62	1.1e-15	9.51e-13	25.8549
ENSG00000112425	1.42559	1.00244	3.13246	0.00435493	0.0204702	-2.33573	1.24472	8.00295	9.15085	9.38e-10	2.59e-08	12.306
ENSG00000163281	1.12712	0.82557	3.60142	0.00135501	0.00834011	-1.23756	1.01734	7.1866	8.93179	1.54e-09	3.86e-08	11.8079
ENSG00000156219	3.18483	2.28097	7.94618	2.5e-08	8.15e-06	9.24088	1.23438	9.81602	4.22674	0.000243227	0.00051915	-0.141761
ENSG00000166181	1.03529	0.685126	2.44166	0.0219693	0.0725909	-3.82148	1.22039	9.06088	14.0682	6.24e-14	1.64e-11	21.8928
ENSG00000111371	3.16505	2.18909	6.71586	4.67e-07	4.19e-05	6.43152	1.26057	11.3036	8.8736	1.76e-09	4.28e-08	11.6745
ENSG00000129055	1.31259	0.991003	3.87688	0.000671418	0.00479294	-0.570536	2.01074	8.69595	12.2011	1.75e-12	2.01e-10	18.5899
ENSG00000170348	1.74512	1.19975	4.12823	0.000351343	0.00295112	0.0477931	1.4169	11.2512	12.7821	5.97e-13	8.27e-11	19.6581
ENSG00000216490	2.04294	1.38987	4.95725	4.07e-05	0.000633706	2.11892	1.01728	8.03913	5.82238	3.41e-06	1.57e-05	4.08666
ENSG00000091436	1.41151	1.07668	3.15355	0.00413614	0.0196671	-2.28761	1.27823	9.69326	9.76064	2.44e-10	8.87e-09	13.6585
ENSG00000013275	1.12367	0.720613	2.81863	0.00925096	0.0370005	-3.03422	1.04296	9.97733	8.85072	1.86e-09	4.46e-08	11.622
ENSG00000134020	2.34636	1.37612	4.59472	0.000104617	0.00122206	1.2102	1.73461	10.7565	5.34778	1.21e-05	4.25e-05	2.828
ENSG00000006530	1.18838	0.725112	2.13995	0.0422188	0.116441	-4.4013	1.22706	8.42712	7.2511	8.57e-08	8.94e-07	7.77436
ENSG00000204370	3.55449	2.40503	6.99296	2.38e-07	2.99e-05	7.08221	1.78822	6.36105	5.84146	3.24e-06	1.51e-05	4.13704
ENSG00000092020	2.04297	1.53763	4.01	0.000476781	0.00373041	-0.244014	1.02516	6.83476	9.18598	8.67e-10	2.45e-08	12.3853
ENSG00000154814	1.80887	1.3542	3.91419	0.000610103	0.00448937	-0.479274	1.01723	8.66866	11.0235	1.73e-11	1.13e-09	16.3034
ENSG00000105856	2.63485	1.99328	4.84696	5.43e-05	0.000767671	1.84241	1.45423	8.98886	13.4048	1.96e-13	3.77e-11	20.7618
ENSG00000151366	2.60868	1.83018	5.32318	1.58e-05	0.000334395	3.03447	1.43273	11.3431	12.9719	4.23e-13	6.32e-11	19.999
ENSG00000151726	3.72166	2.67564	8.96605	2.57e-09	3.05e-06	11.4048	1.72709	10.1464	8.5204	3.98e-09	8.03e-08	10.8551
ENSG00000118518	1.13944	0.662664	3.08629	0.00487326	0.0224121	-2.44059	1.16718	8.88113	10.0565	1.29e-10	5.26e-09	14.2968
ENSG00000004799	2.35154	1.64273	3.93505	0.000578255	0.00431704	-0.428155	2.45531	11.2204	6.07877	1.74e-06	9.25e-06	4.76168
ENSG00000109452	1.44805	1.09872	3.18727	0.00380816	0.0184919	-2.2104	1.17105	8.63396	7.37554	6.29e-08	7.04e-07	8.08542
ENSG00000114850	2.56602	1.89832	4.38891	0.000178702	0.00178525	0.695698	1.3793	9.36416	10.0306	1.36e-10	5.51e-09	14.2413
ENSG00000106588	3.42124	2.34736	6.82994	3.53e-07	3.73e-05	6.70059	2.55311	8.81675	18.6349	6.39e-17	9.22e-14	28.6058
ENSG00000140830	1.15955	0.818894	2.63195	0.0142843	0.0521436	-3.43196	1.30498	7.56211	10.6691	3.57e-11	1.96e-09	15.582
ENSG00000123836	3.82155	2.92122	8.36274	9.71e-09	4.89e-06	10.1432	1.38251	9.22491	4.99786	3.08e-05	9.04e-05	1.8966
ENSG00000143612	1.72641	1.17314	2.9212	0.00725316	0.0306242	-2.80976	1.02564	10.5117	8.68421	2.72e-09	5.95e-08	11.2372
ENSG00000220205	1.49835	0.683081	2.42232	0.0229344	0.0744914	-3.8601	1.03574	10.4437	6.49282	5.9e-07	4.03e-06	5.84116
ENSG00000197894	2.80158	2.09693	5.61698	7.4e-06	0.000203674	3.76509	1.11104	9.82885	7.1347	1.15e-07	1.13e-06	7.48175
ENSG00000117592	1.51728	1.11867	3.21246	0.00357969	0.0176355	-2.15251	1.22578	10.4464	7.60728	3.55e-08	4.47e-07	8.65962
ENSG00000120053	4.93904	3.12237	9.36521	1.09e-09	2.68e-06	12.2101	1.1976	11.8684	6.04831	1.88e-06	9.83e-06	4.68173
ENSG00000196636	2.28468	1.60579	4.91668	4.53e-05	0.000683094	2.01722	1.18186	9.10755	6.23337	1.16e-06	6.79e-06	5.16644
ENSG00000108960	1.40215	1.02428	3.51877	0.00166941	0.00984842	-1.43494	1.01308	8.40548	5.89637	2.8e-06	1.35e-05	4.28189
ENSG00000182551	1.76899	1.11199	4.13768	0.000342859	0.00289743	0.07118	1.08585	9.64946	7.70962	2.76e-08	3.67e-07	8.91107
ENSG00000139914	1.57966	1.02385	3.25531	0.00322093	0.0162647	-2.05359	1.16796	10.868	6.56001	4.96e-07	3.55e-06	6.0149
ENSG00000075785	2.03725	1.53036	3.88614	0.000655659	0.0047047	-0.547908	1.15562	11.6582	8.28754	6.89e-09	1.24e-07	10.3056
ENSG00000146859	2.45932	1.07768	4.59995	0.000103202	0.0012146	1.2233	1.44504	7.58069	7.22991	9.04e-08	9.29e-07	7.72122
ENSG00000117479	1.5951	1.19431	3.51616	0.00168042	0.00990812	-1.44115	1.02464	8.27013	4.85721	4.49e-05	0.000123613	1.52247
ENSG00000110429	1.54852	1.14959	2.79326	0.00981983	0.0386891	-3.0891	1.05841	9.34399	6.99487	1.63e-07	1.49e-06	7.12818
ENSG00000135046	1.06827	0.798875	2.56826	0.0165224	0.0583125	-3.56423	1.02544	10.3644	5.45209	9.13e-06	3.42e-05	3.10535
ENSG00000177981	2.6331	2.00455	5.60164	7.7e-06	0.000208532	3.72708	1.89542	9.59542	13.2565	2.55e-13	4.64e-11	20.5027
ENSG00000130312	1.68834	1.14082	3.90038	0.000632131	0.00459539	-0.513083	1.47279	10.3152	7.87122	1.87e-08	2.65e-07	9.30539
ENSG00000010282	4.81708	3.21831	9.15905	1.69e-09	2.68e-06	11.7971	1.47467	11.3553	8.26356	7.29e-09	1.29e-07	10.2486
ENSG00000151414	1.74169	1.30047	3.49413	0.0017762	0.0103191	-1.49351	1.43774	10.1274	8.76795	2.24e-09	5.13e-08	11.4312
ENSG00000162409	1.635	1.16725	4.61641	9.89e-05	0.00118212	1.26452	1.58201	11.2894	11.6298	5.22e-12	4.39e-10	17.5014
ENSG00000174738	1.93605	1.48664	5.35	1.47e-05	0.000321629	3.10137	1.36439	9.42372	8.05587	1.2e-08	1.9e-07	9.75183
ENSG00000185414	1.89905	1.45589	3.28072	0.0030249	0.0154865	-1.9947	1.5701	8.2958	10.1873	9.75e-11	4.2e-09	14.5753
ENSG00000205678	2.78787	2.13304	5.93528	3.28e-06	0.000129251	4.5497	1.10781	12.1479	9.56421	3.74e-10	1.23e-08	13.2283
ENSG00000198881	3.00212	2.22276	8.40799	8.77e-09	4.89e-06	10.2397	2.07779	8.57856	12.3377	1.35e-12	1.6e-10	18.8446
ENSG00000116791	2.09742	1.59832	6.11514	2.08e-06	0.000100051	4.98908	1.62512	7.46237	9.3368	6.19e-10	1.86e-08	12.7237
ENSG00000140945	3.10526	2.25276	7.5723	5.96e-08	1.3e-05	8.40944	1.20434	10.5609	7.58992	3.7e-08	4.64e-07	8.61685
ENSG00000172209	2.20896	1.68273	5.50614	9.84e-06	0.000248305	3.49009	2.38427	9.40699	12.9747	4.21e-13	6.32e-11	20.0041
ENSG00000013561	2.00083	1.54123	4.51976	0.000127154	0.00140033	1.02261	1.17609	9.88348	9.27027	7.18e-10	2.08e-08	12.5748
ENSG00000134717	1.66771	1.2142	3.97628	0.000520052	0.00397011	-0.326945	1.81626	9.64224	10.4088	6.12e-11	2.93e-09	15.0418
ENSG00000111843	1.32197	0.899853	2.36253	0.0261704	0.0820205	-3.97828	1.47636	10.3528	11.2061	1.2e-11	8.6e-10	16.669
ENSG00000182934	1.5167	0.942818	3.22848	0.00344123	0.0171427	-2.11558	1.05377	9.75558	11.9313	2.92e-12	2.79e-10	18.0807
ENSG00000135604	1.73622	1.18997	3.55183	0.00153594	0.00924818	-1.35616	1.37953	7.39285	8.31743	6.42e-09	1.17e-07	10.3766
ENSG00000119471	1.54766	1.00273	2.65587	0.0135194	0.0499606	-3.38181	1.09808	9.88847	7.26149	8.35e-08	8.78e-07	7.8004
ENSG00000213463	1.518	1.00206	3.53547	0.00160064	0.00954955	-1.39518	1.21772	8.78872	10.3889	6.38e-11	3.03e-09	15.0002
ENSG00000137821	4.43358	3.30968	7.84759	3.14e-08	9.14e-06	9.0236	1.21093	8.30686	10.5964	4.14e-11	2.2e-09	15.4319
ENSG00000134440	1.75412	1.24876	3.90632	0.000622554	0.00454366	-0.498532	1.59284	10.0105	12.0643	2.26e-12	2.36e-10	18.3328
ENSG00000115977	1.51682	1.16399	3.30244	0.00286653	0.0148308	-1.94423	1.53207	9.87157	10.7784	2.85e-11	1.68e-09	15.8062
ENSG00000115840	3.21924	1.87975	5.70314	5.94e-06	0.000181656	3.97828	1.33008	9.87565	8.91325	1.61e-09	3.99e-08	11.7655
ENSG00000083720	3.54251	2.6644	8.18231	1.46e-08	5.98e-06	9.75553	1.66425	9.75812	10.6562	3.66e-11	2e-09	15.5553
ENSG00000134240	1.37425	0.887846	2.59297	0.0156176	0.0559417	-3.51312	1.42892	8.25535	2.17224	0.0388084	0.0509185	-4.95649
ENSG00000100804	3.41371	2.42708	6.45494	8.9e-07	6.32e-05	5.81007	1.19645	8.76204	9.46841	4.62e-10	1.45e-08	13.0166
ENSG00000022267	2.77835	2.04763	5.16341	2.38e-05	0.000442547	2.63525	1.06184	11.7882	7.78288	2.31e-08	3.13e-07	9.09026
ENSG00000116918	1.29001	0.876051	3.5533	0.00153024	0.00921889	-1.35265	1.24775	7.60229	13.0938	3.4e-13	5.67e-11	20.2158
ENSG00000107537	4.42652	3.03273	9.28821	1.29e-09	2.68e-06	12.0566	1.26067	9.27941	7.55745	4.01e-08	4.96e-07	8.53672
ENSG00000198954	1.75788	1.35369	3.36799	0.00243562	0.0129794	-1.79112	1.1522	8.14247	10.3178	7.4e-11	3.42e-09	14.851
ENSG00000137100	2.78187	2.0631	5.84648	4.12e-06	0.000143433	4.33166	1.17594	9.55532	13.8239	9.47e-14	2.22e-11	21.4816
ENSG00000092010	2.99002	1.83734	5.09396	2.86e-05	0.000498953	2.46145	1.2516	9.78751	8.67983	2.75e-09	6.01e-08	11.2271
ENSG00000231389	3.44077	2.56322	8.13071	1.64e-08	6.49e-06	9.64374	2.08639	9.82287	7.46355	5.06e-08	5.97e-07	8.30427
ENSG00000166200	2.26648	1.27843	5.00026	3.64e-05	0.000587814	2.22671	1.80411	9.74204	14.5718	2.69e-14	9.15e-12	22.7219
ENSG00000197798	1.66438	1.25221	4.19609	0.000294745	0.0025937	0.215922	1.08082	8.1118	10.6015	4.1e-11	2.19e-09	15.4424
ENSG00000144476	2.20483	1.34496	4.82986	5.67e-05	0.000794877	1.79953	1.09898	8.56056	6.00262	2.12e-06	1.08e-05	4.56167
ENSG00000101608	2.60176	1.77306	5.83511	4.24e-06	0.000146723	4.3037	2.27481	11.1955	16.0084	2.76e-15	1.84e-12	24.9575
ENSG00000273841	1.43245	1.01504	2.53652	0.0177556	0.0616789	-3.62943	1.21505	8.65626	8.97353	1.4e-09	3.58e-08	11.9033
ENSG00000156804	4.36081	3.21907	9.41817	9.77e-10	2.68e-06	12.3152	1.21288	10.1245	8.23362	7.83e-09	1.36e-07	10.1774
ENSG00000180425	2.09567	1.5125	4.74082	7.15e-05	0.000942151	1.57628	2.17305	7.94928	16.4183	1.48e-15	1.17e-12	25.5623
ENSG00000176340	2.21763	1.49067	4.99381	3.7e-05	0.000595498	2.21056	1.09737	11.887	10.5028	5.03e-11	2.54e-09	15.2379
ENSG00000163069	1.37819	1.03166	3.13563	0.00432129	0.0203553	-2.3285	1.3021	9.66482	11.7024	4.53e-12	3.89e-10	17.6419
ENSG00000119878	1.43321	1.05392	3.75473	0.000917749	0.00613253	-0.867912	1.68041	9.34608	12.9248	4.61e-13	6.71e-11	19.9148
ENSG00000143363	1.79647	1.37592	4.9436	4.22e-05	0.000648698	2.08472	1.12521	8.84681	8.31178	6.5e-09	1.18e-07	10.3632
ENSG00000168309	1.45615	1.08251	2.90804	0.00748448	0.0314212	-2.83878	1.13444	8.62509	6.85238	2.34e-07	1.98e-06	6.76558
ENSG00000113389	1.50794	1.04136	3.0293	0.00559479	0.0251052	-2.56906	1.13876	7.42359	4.74438	6.08e-05	0.000159338	1.22278
ENSG00000124207	2.09733	1.48011	4.79322	6.24e-05	0.000853485	1.70765	1.38814	9.06557	10.7135	3.25e-11	1.87e-09	15.6733
ENSG00000166295	2.65077	1.63199	5.00103	3.63e-05	0.000587814	2.22866	1.14352	8.6091	8.33215	6.2e-09	1.14e-07	10.4114
ENSG00000187446	2.81452	2.07061	5.89374	3.65e-06	0.00013572	4.44779	1.76854	10.6933	14.783	1.9e-14	7.25e-12	23.0624
ENSG00000149547	1.72885	1.13535	4.30938	0.000219706	0.0020769	0.4975	1.36721	10.1011	13.1989	2.82e-13	4.94e-11	20.4015
ENSG00000067113	2.54174	1.85195	5.84719	4.11e-06	0.000143433	4.3334	1.53091	10.0977	15.6426	4.84e-15	2.54e-12	24.4057
ENSG00000157538	2.2771	1.61627	4.37084	0.000187294	0.00184151	0.650629	1.27926	8.98955	9.05239	1.17e-09	3.11e-08	12.083
ENSG00000141030	3.08495	2.31588	6.59205	6.34e-07	5.28e-05	6.13765	1.27418	9.5362	8.63879	3.02e-09	6.49e-08	11.1316
ENSG00000162735	1.70841	1.2252	3.25048	0.00325957	0.0164075	-2.06477	1.16863	8.73951	8.09533	1.09e-08	1.77e-07	9.84665
ENSG00000131844	1.60456	1.12279	3.12374	0.00444854	0.0208131	-2.35558	1.10536	8.8038	8.389	5.42e-09	1.03e-07	10.5459
ENSG00000170271	1.76539	1.19051	4.02163	0.000462702	0.0036564	-0.215388	1.78056	10.1572	13.3356	2.21e-13	4.13e-11	20.6412
ENSG00000155463	2.33389	1.79415	4.93486	4.32e-05	0.000660202	2.0628	1.20824	11.6731	10.6699	3.56e-11	1.96e-09	15.5835
ENSG00000075239	3.64735	2.78984	7.61085	5.45e-08	1.3e-05	8.49611	1.1744	10.3986	6.94928	1.83e-07	1.63e-06	7.01239
ENSG00000101928	2.09282	1.52324	4.0952	0.000382664	0.00315912	-0.0338838	1.64286	8.01505	14.1678	5.28e-14	1.46e-11	22.0587
ENSG00000157823	1.98382	1.26302	4.10817	0.000370045	0.00307787	-0.00181431	1.50357	9.6473	15.0013	1.34e-14	5.52e-12	23.4099
ENSG00000128789	1.94358	1.13652	3.6634	0.00115798	0.00739014	-1.08865	1.28398	8.89032	13.4355	1.86e-13	3.64e-11	20.8151
ENSG00000165060	2.46126	1.80837	5.92377	3.38e-06	0.000129265	4.52148	1.02747	8.36395	8.61941	3.16e-09	6.69e-08	11.0865
ENSG00000120333	2.1429	1.61922	4.23508	0.000266417	0.00241147	0.31271	1.16329	9.37206	8.912	1.61e-09	3.99e-08	11.7626
ENSG00000079785	3.44783	2.51542	6.60856	6.08e-07	5.17e-05	6.17696	1.12878	8.95564	6.55074	5.08e-07	3.62e-06	5.99096
ENSG00000143162	2.19368	1.60767	4.85843	5.27e-05	0.000752801	1.87116	2.0991	9.48705	20.2604	7.76e-18	2.24e-14	30.6198
ENSG00000173726	1.76165	1.20894	3.70882	0.00103167	0.00672343	-0.979049	1.04499	8.29436	6.35213	8.5e-07	5.36e-06	5.47602
ENSG00000168216	2.73731	1.8474	5.59835	7.76e-06	0.000209784	3.71894	1.06805	9.27058	6.28064	1.02e-06	6.18e-06	5.28981
ENSG00000259494	3.66019	2.77158	7.5949	5.66e-08	1.3e-05	8.46028	1.74912	9.09825	12.5092	9.85e-13	1.25e-10	19.1611
ENSG00000090060	2.79281	2.01878	5.63063	7.15e-06	0.000199604	3.79891	1.08417	10.0961	10.804	2.7e-11	1.62e-09	15.8584
ENSG00000169760	1.46023	1.0576	3.27121	0.00309685	0.0157747	-2.01675	1.304	8.26917	9.97312	1.54e-10	6.09e-09	14.1181
ENSG00000223865	2.1918	1.55265	4.00846	0.000478671	0.00373182	-0.247792	2.25235	9.52819	9.79793	2.25e-10	8.33e-09	13.7396
ENSG00000137992	1.13709	0.882994	3.2382	0.00335979	0.0168126	-2.09315	1.42036	8.14656	7.32054	7.21e-08	7.82e-07	7.94816
ENSG00000099260	1.32926	1.02936	2.8909	0.00779613	0.0325323	-2.87648	1.5716	9.9339	15.9837	2.86e-15	1.84e-12	24.9206
ENSG00000184831	2.71423	1.90153	5.05949	3.12e-05	0.000526409	2.37512	1.31828	9.61672	9.78308	2.32e-10	8.55e-09	13.7073
ENSG00000009844	2.60214	1.96242	5.92704	3.35e-06	0.000129265	4.52949	1.77631	8.18551	9.31678	6.47e-10	1.93e-08	12.679
ENSG00000130234	1.97258	1.44143	4.35188	0.000196747	0.00191125	0.603377	1.69303	8.22247	6.26574	1.06e-06	6.37e-06	5.25093
ENSG00000133731	3.52314	2.49279	8.93101	2.77e-09	3.05e-06	11.333	1.15105	8.03225	10.6737	3.53e-11	1.96e-09	15.5915
ENSG00000129675	2.08072	1.31459	3.01753	0.00575608	0.0256523	-2.59547	1.07898	8.15243	8.60146	3.3e-09	6.88e-08	11.0446
ENSG00000129084	2.50763	1.91061	5.07749	2.98e-05	0.000514257	2.4202	1.23118	9.86674	8.34991	5.94e-09	1.1e-07	10.4535
ENSG00000138061	1.10232	0.855769	2.55919	0.0168663	0.0591909	-3.5829	1.03324	6.54994	4.35633	0.000172133	0.000385651	0.197648
ENSG00000137720	2.76566	1.88813	5.15061	2.47e-05	0.000451421	2.60324	1.12185	7.29607	6.2188	1.2e-06	6.99e-06	5.12838
ENSG00000164751	1.73034	1.32622	3.7063	0.00103831	0.0067548	-0.985142	1.12405	6.92524	8.66713	2.83e-09	6.14e-08	11.1975
ENSG00000140718	1.07932	0.82757	2.77893	0.0101558	0.0397865	-3.12	1.06722	10.2213	10.409	6.12e-11	2.93e-09	15.0423
ENSG00000154415	1.77737	1.3396	4.61698	9.87e-05	0.00118212	1.26597	1.14513	9.97587	7.1355	1.15e-07	1.13e-06	7.48378
ENSG00000060762	3.23568	2.46292	5.48259	1.05e-05	0.000260264	3.43154	1.13248	11.122	6.83589	2.45e-07	2.04e-06	6.72348
ENSG00000106723	1.23641	0.835549	2.96154	0.00658597	0.0284246	-2.72042	1.21098	9.72658	14.6728	2.28e-14	8.23e-12	22.8852
ENSG00000122729	1.21863	0.685506	2.11926	0.0440884	0.119866	-4.43918	1.27103	9.57309	8.4975	4.2e-09	8.37e-08	10.8013
ENSG00000145675	2.51724	1.91628	5.77368	4.96e-06	0.000163921	4.15239	1.29631	11.3848	8.16988	9.11e-09	1.54e-07	10.0253
ENSG00000162437	1.18309	0.725593	2.42681	0.022707	0.0741222	-3.85115	1.07148	8.55114	8.0667	1.16e-08	1.87e-07	9.77789
ENSG00000178913	2.04334	1.50145	4.34153	0.000202109	0.0019505	0.577576	1.07331	8.13258	6.65414	3.89e-07	2.96e-06	6.25755
ENSG00000167283	2.96981	1.96568	6.56126	6.84e-07	5.49e-05	6.06428	1.28611	8.05315	6.4507	6.58e-07	4.39e-06	5.73205
ENSG00000161960	1.5785	0.893109	3.31745	0.00276174	0.0143852	-1.90925	1.34188	8.22449	5.04649	2.7e-05	8.12e-05	2.02604
ENSG00000111231	2.98654	2.24221	5.34516	1.49e-05	0.000322993	3.08931	1.63727	7.35137	13.1715	2.96e-13	5.13e-11	20.3531
ENSG00000122873	1.54517	1.15401	2.86104	0.00836877	0.0343653	-2.94189	2.12706	8.94781	10.9656	1.95e-11	1.24e-09	16.1867
ENSG00000134333	2.73967	1.83586	6.57094	6.68e-07	5.43e-05	6.08736	1.62869	12.0673	14.5805	2.65e-14	9.15e-12	22.7361
ENSG00000073849	1.88683	1.30614	3.92304	0.000596379	0.00442551	-0.457583	1.07011	9.84259	8.96317	1.44e-09	3.64e-08	11.8797
ENSG00000135999	1.38403	1.03038	2.95487	0.00669208	0.0287705	-2.73523	1.291	8.15485	12.3855	1.24e-12	1.51e-10	18.9331
ENSG00000100664	1.53469	1.17543	4.11885	0.000359969	0.00300761	0.0245909	1.78341	9.23244	7.97498	1.45e-08	2.21e-07	9.55681
ENSG00000165669	1.76308	1.29653	4.14271	0.000338431	0.00287316	0.0836188	1.22049	7.63905	12.4944	1.01e-12	1.27e-10	19.134
ENSG00000144306	1.56015	1.20459	4.53143	0.000123349	0.00136939	1.05181	1.59223	7.68746	8.81682	2.01e-09	4.73e-08	11.5439
ENSG00000100567	2.46185	1.66347	4.20872	0.000285253	0.0025425	0.247269	1.2585	8.71699	8.07302	1.15e-08	1.85e-07	9.79308
ENSG00000204287	2.11476	1.53916	4.46964	0.000144863	0.00153413	0.897305	1.61744	9.24114	9.58115	3.6e-10	1.2e-08	13.2656
ENSG00000119335	2.17543	1.66379	4.52601	0.000125104	0.00137913	1.03823	1.19881	9.9227	11.2753	1.05e-11	7.67e-10	16.8065
ENSG00000052723	2.8575	2.14618	5.19904	2.17e-05	0.000413916	2.72437	1.03146	7.40601	9.54433	3.91e-10	1.28e-08	13.1844
ENSG00000171490	2.08288	1.42768	4.54036	0.000120515	0.00135039	1.07415	1.55519	9.65226	12.185	1.8e-12	2.04e-10	18.5598
ENSG00000086200	1.4498	1.11335	3.79472	0.000828656	0.00563924	-0.770827	1.05656	7.35862	8.32944	6.24e-09	1.14e-07	10.405
ENSG00000157036	1.55046	1.15573	3.61329	0.00131493	0.00817053	-1.20911	1.21383	7.81925	10.5037	5.02e-11	2.54e-09	15.2398
ENSG00000113732	1.59927	1.2264	3.11554	0.00453844	0.0211533	-2.37424	1.64921	11.5937	15.4357	6.7e-15	3.32e-12	24.0884
ENSG00000165507	1.00476	0.659708	2.65239	0.0136283	0.0502457	-3.38913	1.04393	7.98773	9.25882	7.36e-10	2.13e-08	12.5491
ENSG00000165192	2.35415	1.7901	4.65316	8.99e-05	0.00110361	1.35659	2.036	8.6681	8.33443	6.16e-09	1.13e-07	10.4168
ENSG00000143198	1.81587	1.26599	2.97696	0.00634669	0.0276564	-2.68612	1.36406	12.1988	11.0345	1.69e-11	1.12e-09	16.3257
ENSG00000159720	1.91184	1.40082	3.69833	0.00105959	0.00686906	-1.0044	1.23162	10.2923	9.88224	1.87e-10	7.14e-09	13.9222
ENSG00000111269	1.87069	1.40708	4.44148	0.000155871	0.00162302	0.826952	1.98729	9.14107	20.8964	3.54e-18	1.56e-14	31.3632
ENSG00000103316	5.68714	4.04055	9.1671	1.67e-09	2.68e-06	11.8134	1.67355	8.6266	6.54124	5.21e-07	3.69e-06	5.9664
ENSG00000134243	1.23224	0.763188	2.3058	0.0296223	0.0895213	-4.08868	1.00148	9.93697	9.22802	7.89e-10	2.26e-08	12.4799
ENSG00000142494	2.20429	1.60427	4.70271	7.9e-05	0.00100112	1.48076	1.03433	7.80029	8.47636	4.42e-09	8.75e-08	10.7517
ENSG00000239789	1.35873	1.02825	3.34392	0.00258598	0.0136326	-1.84746	2.34435	7.10269	6.59877	4.49e-07	3.29e-06	6.11493
ENSG00000105793	1.78085	1.22299	3.56072	0.00150186	0.00907256	-1.33494	1.37461	8.1571	11.2743	1.05e-11	7.67e-10	16.8046
ENSG00000137210	3.09557	2.17149	5.82266	4.37e-06	0.000150387	4.27306	1.63689	11.5264	8.98551	1.36e-09	3.5e-08	11.9307
ENSG00000239305	1.9505	1.44041	4.33285	0.000206719	0.00198806	0.555939	1.30416	10.0971	10.5376	4.68e-11	2.43e-09	15.3103
ENSG00000121964	1.02312	0.729883	2.52015	0.0184247	0.0634724	-3.66289	1.05431	7.41599	9.53751	3.97e-10	1.29e-08	13.1694
ENSG00000137806	2.51781	1.76443	4.76303	6.75e-05	0.000904227	1.63195	1.72297	7.024	12.9751	4.21e-13	6.32e-11	20.0048
ENSG00000171033	2.27626	1.57767	4.16631	0.000318377	0.00274182	0.142079	2.02025	9.90428	10.5177	4.88e-11	2.48e-09	15.2688
ENSG00000135940	2.14723	1.34356	4.6138	9.95e-05	0.00118588	1.258	1.15132	12.4627	8.48518	4.33e-09	8.58e-08	10.7724
ENSG00000198791	1.88965	1.36156	3.81441	0.000787966	0.00544596	-0.722929	1.24423	8.63173	11.1401	1.37e-11	9.42e-10	16.5374
ENSG00000138463	2.54762	1.94427	4.89707	4.76e-05	0.00070172	1.96806	1.43324	10.0524	12.8817	4.98e-13	7.13e-11	19.8376
ENSG00000159208	1.4051	0.958513	2.84155	0.00876374	0.0355134	-2.9844	1.00319	7.78187	4.17501	0.000279132	0.000584339	-0.276711
ENSG00000102683	3.48094	1.98105	5.22053	2.06e-05	0.000397651	2.77811	1.66946	10.3011	9.15174	9.37e-10	2.59e-08	12.308
ENSG00000123297	2.76827	1.93625	5.27152	1.8e-05	0.000359794	2.9055	1.10774	7.84189	11.9703	2.71e-12	2.62e-10	18.1549
ENSG00000085662	2.40361	1.83425	5.70393	5.92e-06	0.000181656	3.98024	1.67789	9.49457	8.62703	3.11e-09	6.61e-08	11.1042
ENSG00000106615	3.16002	1.81455	4.50027	0.000133768	0.00145012	0.973868	1.15177	5.5095	4.45833	0.000131033	0.000305915	0.466001
ENSG00000128463	2.85718	2.12165	5.85709	4.01e-06	0.000143214	4.35775	1.07289	10.0964	8.81856	2e-09	4.72e-08	11.5479
ENSG00000213246	2.61142	1.83036	5.86902	3.89e-06	0.000140288	4.38708	1.11967	9.151	8.69312	2.67e-09	5.89e-08	11.2579
ENSG00000101266	2.30378	1.34522	4.71963	7.56e-05	0.000974873	1.52316	1.21882	9.6178	8.62513	3.12e-09	6.63e-08	11.0998
ENSG00000137513	1.69545	1.16651	3.89381	0.000642873	0.00465028	-0.529142	1.20241	8.06143	9.01284	1.28e-09	3.34e-08	11.993
ENSG00000151320	2.71556	1.80933	5.72085	5.67e-06	0.000177255	4.02204	1.28367	8.928	8.8493	1.86e-09	4.47e-08	11.6187
ENSG00000141076	2.01088	1.47704	4.26924	0.000243833	0.00224185	0.397601	1.68292	9.01721	12.7275	6.59e-13	8.92e-11	19.5595
ENSG00000146411	1.02343	0.781507	3.29762	0.00290096	0.0149626	-1.95544	1.23151	8.84389	5.95961	2.37e-06	1.18e-05	4.44851
ENSG00000168300	2.58686	1.59719	3.48627	0.00181161	0.010459	-1.51215	1.4708	9.25484	13.1109	3.3e-13	5.6e-11	20.2461
ENSG00000167315	2.94745	2.26078	5.50676	9.82e-06	0.000248305	3.49162	1.36787	9.93003	10.144	1.07e-10	4.55e-09	14.4834
ENSG00000164975	1.00922	0.751532	2.35981	0.0263272	0.0824418	-3.98361	1.07988	9.90535	10.486	5.21e-11	2.6e-09	15.2029
ENSG00000164024	2.61778	1.98271	5.95848	3.1e-06	0.000125233	4.60656	1.27468	10.133	10.2474	8.59e-11	3.84e-09	14.7024
ENSG00000138279	1.9037	1.43551	5.33839	1.52e-05	0.000325964	3.0724	1.16688	8.7995	10.1959	9.58e-11	4.18e-09	14.5935
ENSG00000170270	1.5478	1.13936	3.53783	0.00159115	0.00950316	-1.38956	1.68971	7.42143	10.6464	3.74e-11	2.02e-09	15.5352
ENSG00000124701	1.66169	1.10144	4.26791	0.000244672	0.00224583	0.394308	1.06137	11.081	6.75525	3e-07	2.4e-06	6.51717
ENSG00000101843	2.10569	1.54806	5.45941	1.11e-05	0.000270143	3.3739	1.07536	9.48222	9.68427	2.88e-10	1.01e-08	13.4918
ENSG00000116977	3.15571	2.21341	6.19088	1.72235e-06	9.1301e-05	5.17315	1.14364	9.42653	10.4979	5.08e-11	2.55e-09	15.2276

## Sheet: DEMIs
	log2FC	AveExpr	t	PValue	adj.P.Val	B				log2FC	AveExpr	t	PValue	adj.P.Val	B
hsa-miR-1226_st	1.27515	4.405	5.2779	1.97e-05	0.00109724	2.78559			hsa-miR-10a_st	-1.83448	5.85627	-3.90189	0.000660442	0.0152367	-0.619318
hsa-miR-1263_st	1.08493	7.38058	2.26742	0.0325056	0.199084	-4.26139			hsa-miR-10b_st	-1.58502	5.92326	-3.12247	0.0045774	0.0588361	-2.46025
hsa-miR-1275_st	1.59795	7.06985	5.40031	1.44e-05	0.000856473	3.0881			hsa-miR-1201_st	-2.67719	5.30191	-8.8687	4.26e-09	1.73e-06	10.9805
hsa-miR-1280_st	1.05464	7.49111	6.17001	2.1e-06	0.000231435	4.96501			hsa-miR-122_st	-5.08109	4.69824	-9.11585	2.53e-09	1.52e-06	11.4799
hsa-miR-185-star_st	1.1183	4.64691	3.30321	0.00294799	0.0464292	-2.04562			hsa-miR-124_st;hsa-miR-124a;hsa-miR-124;hsa-miR-124-3p	-1.25529	3.39816	-4.4412	0.000166844	0.00547852	0.707626
hsa-miR-187_st	3.49548	7.08591	5.81916	5.02e-06	0.00042665	4.11574			hsa-miR-1246_st	-3.3278	6.65711	-7.30833	1.37e-07	2.49e-05	7.62372
hsa-miR-193b-star_st	1.26322	6.73327	4.12317	0.000376237	0.0103531	-0.0779644			hsa-miR-1248_st	-3.51722	3.70524	-6.37643	1.27e-06	0.000157192	5.45876
hsa-miR-222_st	1.36955	13.4745	4.70902	8.4e-05	0.00342654	1.37288			hsa-miR-1253_st	-1.03863	3.42423	-4.17086	0.000333128	0.0095713	0.0393772
hsa-miR-222-star_st	1.67165	3.7084	5.28785	1.92e-05	0.00107757	2.8102			hsa-miR-1274b_st	-1.51541	4.54381	-4.06557	0.00043573	0.0113131	-0.219402
hsa-miR-23a-star_st	1.56914	6.71673	3.04943	0.0054571	0.065011	-2.6251			hsa-miR-1300_st	-2.97791	4.06244	-8.80013	4.92e-09	1.83e-06	10.8403
hsa-miR-23b-star_st	1.11606	8.0573	3.26019	0.00327546	0.0494165	-2.14513			hsa-miR-138_st	-1.67359	5.73658	-4.74811	7.6e-05	0.00322794	1.47008
hsa-miR-27b-star_st	1.04779	9.79233	6.43146	1.11e-06	0.000141954	5.58961			hsa-miR-154_st	-1.27322	6.68273	-2.65903	0.0136356	0.116467	-3.47468
hsa-miR-29b-1-star_st	1.73569	5.67924	5.86704	4.46e-06	0.000387001	4.2323			hsa-miR-182_st	-1.99911	5.50549	-5.20021	2.39e-05	0.00128284	2.5932
hsa-miR-29b-2-star_st	1.27299	8.13191	4.93932	4.66e-05	0.00219346	1.94557			hsa-miR-199b-5p_st	-1.14595	7.40148	-2.09683	0.0465604	0.239545	-4.57911
hsa-miR-373_st	1.0775	5.95659	2.61443	0.0150957	0.124051	-3.56792			hsa-miR-297_st	-2.5838	2.77088	-5.69096	6.92e-06	0.000518431	3.80259
hsa-miR-486-3p_st	1.79511	9.11287	4.53157	0.00013236	0.00459729	0.93189			hsa-miR-299-5p_st	-2.00353	6.46324	-3.2184	0.00362704	0.0523943	-2.2413
hsa-miR-499-3p_st	1.51662	5.56627	4.27691	0.000254061	0.00754937	0.300944			hsa-miR-329_st	-1.48347	4.57873	-2.07297	0.0489094	0.246068	-4.6222
hsa-miR-509-3-5p_st	1.04275	3.74812	2.27759	0.0318045	0.196484	-4.24195			hsa-miR-379_st	-1.0859	9.51796	-3.64163	0.00127302	0.0257071	-1.24767
hsa-miR-548a-3p_st	1.85053	6.58238	2.76704	0.0106306	0.0993042	-3.24544			hsa-miR-381_st	-1.50346	7.81117	-3.1439	0.00434626	0.057384	-2.41157
hsa-miR-603_st	1.54626	5.0684	2.33572	0.0280528	0.18029	-4.12967			hsa-miR-409-5p_st	-1.10722	6.85142	-3.2257	0.00356316	0.051855	-2.22455
hsa-miR-663_st	1.16967	9.99807	5.97119	3.44e-06	0.00033594	4.48518			hsa-miR-411_st	-1.50888	7.64878	-3.56893	0.00152691	0.0289631	-1.42112
									hsa-miR-411-star_st	-1.6302	3.88355	-2.89826	0.00781906	0.0820214	-2.96073
									hsa-miR-431_st	-1.13495	3.50586	-2.30089	0.0302489	0.190028	-4.19716
									hsa-miR-451_st	-1.90646	9.69386	-4.01096	0.0005007	0.0123192	-0.35318
									hsa-miR-551b_st	-2.0636	6.7864	-7.62132	6.66e-08	1.37e-05	8.32492
									hsa-miR-595_st	-1.09766	3.03928	-3.08723	0.00498329	0.0617009	-2.53999
									hsa-miR-654-3p_st	-1.28271	6.47971	-2.48568	0.0201701	0.149129	-3.83204
									hsa-miR-663b_st	-1.81595	4.29346	-7.14089	2.03e-07	3.45e-05	7.24303
